# Supplementary material for: Stable, fluorescent markers for tracking synthetic communities and assembly dynamics
Source: Microbiome. 2024 May 7;12:81. doi: 10.1186/s40168-024-01792-2 (PMC11075435; doi:10.1186/s40168-024-01792-2)
Supplement: Supplementary file 7 — Additional file 6: Table S1. Primers used in this study [file 40168_2024_1792_MOESM6_ESM.xlsx]

## Sheet: S1 Table
	Table S1. Primers used in this study
	Primer	Description	Sequence (5' --> 3')	Source
	PTn7L	Forward primer from Tn7-L	ATTAGCTTACGACGCTACACCC	[1]
	PTn7R	Reverse primer from Tn7-R	CACAGCATAACTGGACTGATTTC	[1]
	oxp1390	Reverse primer from Tn7-R	AGGAGTCCAAGCTCAGCTAA	this work
	oxp1895	Forward primer on 3' of Achromobacter xylosoxidans AT1 glmS (Axylo02345)	GGCACGGACGTGGACAA	this work
	oxp1901	Forward primer on 3' of Pseudomonas fluorescens SBW25 glms (PFLU_RS30100)	GCAACTGCTGTCGTACTACGT	this work
	oxp1907	Forward primer on 3' of Rhizobium leguminosarum UPM791 glmS (rlv_2077)	ATGGGCACGGATGTCGAC	this work
	oxp2012	Forward primer J23100 synthetic promoter with BpiI flanking to pL0M-P module	TTTTGAAGACAAGGAGTTGACGGCTAGCTCAGTCCTAGGTACAGTGCTAGCTACTTTGTCTTCTTTT	this work
	oxp2013	Reverse primer J23100 synthetic promoter with BpiI flanking to pL0M-P module	AAAAGAAGACAAAGTAGCTAGCACTGTACCTAGGACTGAGCTAGCCGTCAACTCCTTGTCTTCAAAA	this work
	oxp2324	Forward primer on 3' of Pseudomonas protegens Pf-5 glmS (PFL_6212)	ATAACGACATGCCGGTGGTT	this work
	oxp2327	Forward primer on 3' of Rhizobium leguminosarum 3841 glmS (RL2382)	GATGATCTTCTCGCTGCCGA	this work
	oxp2980	Forward primer of Fragment 5 (lacZ) for pOGG274 construction	TTTTGAAGACAAAATGCCGAATTCGGATCCGGAGTGAG	this work
	oxp2981	Reverse primer of Fragment 5 (lacZ) for pOGG274 construction	TTTTGAAGACAAAAGCACGATTGATTGCCTGGATTCTCACC	this work
	oxp2986	Forward primer on 3' of attB Rhizobium leguminosarum bv viciae	GGGCACCGATGTCGACC	this work
	oxp2990	Forward primer on 3' of Azotobacter olearius DQS-4 glmS (Ga0175493_113779)	TGCTGCACGTGATCCCG	this work
	oxp3062	Forward primer for checking correct assembly in pTn7-SCOUT palsmids	GAGCGCTTTTGAAGCTAATTCGA	this work
	oxp3063	Reverse primer for checking correct assembly in pTn7-SCOUT palsmids	TCACTTATCTGGTTGGCCTGC	this work
	oxp3190	Forward primer for right Flancking fragment of Sm to generate landing pad	GCTTGATATCGAATTCCTGCAGCCCGCATTGATCCCGCAACGG	this work
	oxp3191	Reverse primer for right Flancking fragment of Sm to generate landing pad	GGCGGTGTGATAGGGGTCATCTGGAGTTCTTCG	this work
	oxp3192	Forward primer to amplify attB of Rhizobium leguminosarum bv viciae 3841	TCCAGATGACCCCTATCACACCGCCGTCTTC	this work
	oxp3193	Reverse primer to amplify attB of Rhizobium leguminosarum bv viciae 3841	TTATCTCGTCCCGATGATCAGCCCTGCGAG	this work
	oxp3194	Forward primer for left Flancking fragment of Sm to generate landing pad	AGGGCTGATCATCGGGACGAGATAATCCGCCTCATC	this work
	oxp3195	Reverse primer for left Flancking fragment of Sm to generate landing pad	CCGCTCTAGAACTAGTGGATCCCCCTCGACACAGGCCGGACGG	this work
	oxp3344	Forward primer on 3' of Mesorhizobium loti R7A glmS (MesloDRAFT_2210)	CGAGAAGACCGTGTCGAACA	this work
	oxp3349	Forward primer of Fragment 1 (lacZ - Amp) for pOGG274 construction	TTTTGAAGACTTGCTTTCGCGAAGGCCTTGCAG	this work
	oxp3350	Reverse primer of Fragment 1 (lacZ - Amp) for pOGG274 construction	TTTTGAAGACTTGGTCCCGCGGTATCATTGCAGCACT	this work
	oxp3351	Forward primer of Fragment 2 (Amp - BB) for pOGG274 construction	TTTTGAAGACAAGACCCACGCTCACCGG	this work
	oxp3352	Reverse primer of Fragment 2 (Amp - BB) for pOGG274 construction	TTTTGAAGACTTGCTTAGACGAAAGGGCCTCGTGA	this work
	oxp3353	Forward primer of Fragment 3 (BB-FRT) for pOGG274 construction	TTTGAAGACAAAAGCAGACGGTCACAGCTTGTCTG	this work
	oxp3354	Reverse primer of Fragment 3 (BB-FRT) for pOGG274 construction	TTTTGAAGACAATCTAAACGTCTCTACTAAGAGTAAGTTTTTAAGCACATCAGCTTC	this work
	oxp3355	Forward primer of Fragment 4 (FRT-lacZ) for pOGG274 construction	TTTTGAAGACAATAGAAACGTCTCTTTGCTCCATTGCTGTTGACAAAGGGAA	this work
	oxp3356	Reverse primer of Fragment 4 (FRT-lacZ) for pOGG274 construction	TTTTGAAGACTTCATTATGCATGATCTCGAATTAGCTTCAAAA	this work
	oxp3357	Forward primer to amplify spectinomycin resestance cassette from pUC18T-mini-Tn7T-aad9	TTTTCGTCTCAGCAATTGATCGGCACGTAAGAGGTTC	this work
	oxp3358	Reverse primer to amplify spectinomycin resestance cassette from pUC18T-mini-Tn7T-aad9	TTTTTCGTCTCATAGTCAAAATCGGCTCCGTCGGA	this work
	oxp3417	Forward primer to amplify flp-Ic-sacB from pFLP2	AAAAGGTCTCAGGAGATGCCAATAGGATATCGGCATTTTCT	this work
	oxp3418	Reverse primer to amplify flp-Ic-sacB from pFLP2	AAAAGGTCTCTAGCGTGACCAGAACACCTTGCCGA	this work
	oxp3446	Forward primer on 3' of Kosakonia r DSM16665 glmS (Y71_RS27910)	CGCCTAACAACGAACTGCTG	this work
	oxp3453	Reverse primer for pL1M-ELE2 linker module	CACTTCGTGGTCTCATCCCTAGACCGTCGCTGCGGTCTATAGTTGAGACCACAGAGTG	this work
	oxp3454	Forward primer for pL1M-ELE2 linker module	CACTCTGTGGTCTCAACTATAGACCGCAGCGACGGTCTAGGGATGAGACCACGAAGTG	this work
	oxp3605	Forward primer to remove pBBR1 oriT from pL1V-F1/R2	AAAACGTCTCAGACAACAGTTACCAATGCTTAATCAGTGAG	this work
	oxp3606	Reverse primer to remove pBBR1 oriT from pL1V-F1/R2	AAAACGTCTCATGTCAGATCCTAGATGTGGCGCAAC	this work
	oxp3611	Forward primer on 3' of Ochrobactrum pituitosum AA2 glmS (BUE85_RS20760)	AGCGAGCCTTGATACGATGG	this work
	oxp3615	Forward primer on 3' of Enterobacter cloacae AA4 glmS (BUE86_RS14370)	TGTGGAAGAGGTGATTGCCC	this work
	oxp3619	Forward primer on 3' of Herbaspirilum r AA6 glmS (BUQ72_RS18340)	CGCTGGTGGAAAAGCTGAAG	this work
	oxp3621	Forward primer on 3' of Pseudomonas putida AA7 glmS (BUQ73_RS26295)	CTCTACACCATTCCGCTGCA	this work
	oxp3878	Forward primer to test for antbiotic excision	CCAAGCTAGACTGCGATGAGT	this work
	oxp3879	Reverse primer to test for antbiotic excision	TACTTTCTAGAGAATAGGAACTTCGGAATAG	this work
	oxp3913	Forward primer to amplify tsPurpler from iGem block (BBa_K1357008)	TTTTGAAGACAAAATGGCGAGCTTGGTTAAGAAAGA	this work
	oxp3914	Reverse primer to amplify tsPurpler from iGem block (BBa_K1357008)	TTTTGAAGACAAAAGCTCACTTACGTCGCTTTTTCCGGCA	this work
	oxp5053	Reverse primer on 5' of attB Rhizobium leguminosarum bv viciae	CCTGTCCACGACTGAGATGG	this work
	1. Choi K-H, Gaynor JB, White KG, Lopez C, Bosio CM, Karkhoff-Schweizer RR, et al. A Tn7-based broad-range bacterial cloning and expression system. Nat Meth. 2005;2(6):443-8. doi: 10.1038/nmeth765.
