# Supplementary material for: Stable, fluorescent markers for tracking synthetic communities and assembly dynamics
Source: Microbiome. 2024 May 7;12:81. doi: 10.1186/s40168-024-01792-2 (PMC11075435; doi:10.1186/s40168-024-01792-2)
Supplement: Supplementary file 8 — Additional file 7: Table S2. Plasmids use in this study [file 40168_2024_1792_MOESM7_ESM.xlsx]

## Sheet: S2 Table
	Table S2. Plasmids use in this study
	Plasmid	Description	Source
	pTNS3	Transposase delivery plasmid for integration of mini-Tn7 cassettes, ApR	[1]
	pUC18R6KT-mini-Tn7T-Km	mini-Tn7 sucidal vector with R6K replicon and oriT, KmR ApR. GenBank AY712953	[2]
	pUC18T-mini-Tn7T-aad9	miniTn7, SpR, ApR. GenBank KU936039	[3]
	pUC18T-mini-Tn7T-Gm	mini-Tn7T: oriT on pUC18, ApR, GmR. GenBank AY599232	[2]
	pLFP2	flp, cI, sacB ApR.GenBank AF048702	[4]
	pK19mobSacB	Mobilisable E. coli vector for integhration mutagenesis (oriV, sacB), pMB1 replication, RP4 mob. KmR	[5]
	pLMB51	pJP2 backbone containing gusA, tauA promoter and tauR, TcR	[6]
	pTn7-SCOUT10	master pL1V-Lv1-miniTn7-GG (pL0V-Lv1-pUC18R6KT-miniTn7-GG-Esp3I sites for Antb modules), ApR [pOGG274]	This work
	pTn7-SCOUT20	master pL2V-Lv2-miniTn7-GG (pL0V-Lv2-pUC18R6KT-miniTn7-GG-Esp3I sites for Antb modules), ApR [pOGG298]	This work
	pTn7-SCOUT11	pL1V-Lv1-miniTn7-GG-Gm (pL1V-Lv1-pUC18R6KT-miniTn7-Gm), ApR, GmR [pOGG276]	This work
	pTn7-SCOUT12	pL1V-Lv1-miniTn7-GG-Km (pL1V-Lv1-pUC18R6KT-miniTn7-Km), ApR, KmR [pOGG280]	This work
	pTn7-SCOUT13	pL1V-Lv1-miniTn7-GG-Tc (pL1V-Lv1-pUC18R6KT-miniTn7-TetAR), ApR, TcR [pOGG328]	This work
	pTn7-SCOUT14	pL1V-Lv1-miniTn7-GG-Sp (pL1V-Lv1-pUC18R6KT-miniTn7-aad9), ApR, SpR, StR [pOGG281]	This work
	pTn7-SCOUT21	pL2V-Lv2-miniTn7-GG-Gm (pL2V-Lv2-pUC18R6KT-miniTn7-Gm), ApR, GmR [pOGG299]	This work
	pTn7-SCOUT22	pL2V-Lv2-miniTn7-GG-Km (pL2V-Lv2-pUC18R6KT-miniTn7-Km), ApR, KmR [pOGG304]	This work
	pTn7-SCOUT23	pL2V-Lv2-miniTn7-GG-Tc (pL2V-Lv2-pUC18R6KT-miniTn7-TetAR), ApR, TcR [pOGG342]	This work
	pTn7-SCOUT24	pL2V-Lv2-miniTn7-GG-Sp (pL2V-Lv2-pUC18R6KT-miniTn7-aad9), ApR, SpR, StR [pOGG305]	This work
	pFlp-Km	flp-cl-sacB-pL1V-Lv1-neo-pBBR1-ELT3, KmR [pOPS1466]	This work
	pFlp-Gm	flp-cl-sacB-pL1V-Lv1-gent-pBBR1-ELT3, GmR [pOPS1467]	This work
	pFlp-Tc	flp-cl-sacB-pL1V-Lv1-TetAR-pBBR1-ELT3, TcR [pOPS1468]	This work
	pTn7-SCOUT11.R	pTn7-SCOUT11 with mCherry expressed from the constitutive promoter J23104, GmR, ApR [pOPS1531]	This work
	pTn7-SCOUT11.Y	pTn7-SCOUT11 with sYFP2 expressed from the constitutive promoter J23100, GmR, ApR [pOPS1697]	This work
	pTn7-SCOUT11.B	pTn7-SCOUT11 with mTagBFP expressed from the constitutive promoter J23104, GmR, ApR [pOPS1606]	This work
	pTn7-SCOUT11.G	pTn7-SCOUT11 with sfGFP expressed from the constitutive promoter J23104, GmR, ApR [pOPS1526]	This work
	pTn7-SCOUT21.RY	pTn7-SCOUT21 with mCherry and sYFP2 expressed from the constitutive promoter J23104, GmR, ApR [pOPS1650]	This work
	pTn7-SCOUT21.RB	pTn7-SCOUT21 with mCherry and mTagBFP expressed from the constitutive promoter J23104, GmR, ApR [pOPS1651]	This work
	pTn7-SCOUT21.YB	pTn7-SCOUT21 with sYFP2 and mTagBFP expressed from the constitutive promoter J23104, GmR, ApR [pOPS1652]	This work
	pTn7-SCOUT12.G	pTn7-SCOUT12 with sfGFP expressed from the constitutive promoter J23104, KmR, ApR [pOPS1523]	This work
	pTn7-SCOUT13.G	pTn7-SCOUT13 with sfGFP expressed from the constitutive promoter J23104, TcR, ApR [pOPS1568]	This work
	pTn7-SCOUT14.G	pTn7-SCOUT14 with sfGFP expressed from the constitutive promoter J23104, SpR, StR, ApR [pOPS1524]	This work
	pTn7-SCOUT14.Y	pTn7-SCOUT14 with sYFP2 expressed from the constitutive promoter J23100, SpR, StR, ApR [pOPS1789]	This work
	pTn7-SCOUT22.RY	pTn7-SCOUT22 with mCherry and sYFP2 expressed from the constitutive promoter J23104, KmR, ApR [pOPS1654]	This work
	pTn7-SCOUT22.YB	pTn7-SCOUT22 with sYFP2 and mTagBFP expressed from the constitutive promoter J23104, KmR, ApR [pOPS1655]	This work
	pOGG093	pL1V-Lv1-tetAR-RK2-par-ELT4 low copy, environmentally stable, broad-host range Level 1 clonning vector, TcR	[7]
	pOGG073	pL0V-P destination vector, SpR	[8]
	pOGG072	pL0V-SC destination vector, SpR	[8]
	pOGG297	pL0M-SC harbouring tsPurple, SpR	This work
	pOPS1522	pL1V-J23104-R1-tsPurple-DT16-pOGG026, KmR	This work
	pOGG120	pL0M-P harbouring J23104, SpR	[10]
	pOGG144	pL0M-U harbouring R1, SpR	[11]
	pOGG157	pL0M-T harbouring DT16, SpR	[7]
	pOGG026	pL1V-Lv1-neo-RK2-par-ELT4 low copy, environmentally stable, broad-host range Level 1 clonning vector, KmR	[7]
	pOGG179	pL0M-P harbouring J23100, SpR	This work
	pOGG143	pL0M-U harbouring Rstd, SpR	[10]
	pOGG063	pL0M-SC harbouring mCherry, SpR	[7]
	pOGG126	pL0M-SC harbouring sYFP2, SpR	[12]
	pOGG129	pL0M-SC harbouring mTagBFP, SpR	[12]
	pOGG037	pL0M-SC harbouring sfGFP, SpR	[7]
	pOGG023	pL1V-Lv1-neo-pBBR1-ELT3 medium copy, broad-host range Level 1 cloning vector, GmR	This work
	pOGG277	pL1V-Lv1-tetAR-pBBR1-ELT3 medium copy, broad-host range Level 1 cloning vector, TcR	This work
	pOGG021	pL1V-F1 destination vector, colE1/RK2, ApR	[8]
	pOGG059	pL1V-R2 dstination vector, colE1/RK2, ApR	[8]
	pOGG282	pL1V-RK2-R2, ApR	This work
	pOGG284	pL1V-RK2-F1, ApR	This work
	pOGG300	pL1M-RK2-F1-J23104-Rstd-mCherry-DT16, ApR	This work
	pOGG303	pL1M-RK2-F1-J23104-Rstd-sYFP2-DT16, ApR	This work
	pOGG315	pL1M-RK2-R2-J23104-Rstd-sYFP2-DT16, ApR	This work
	pOGG302	pL1M-RK2-R2-J23104-Rstd-mTagBFP-DT16, ApR	This work
	pOGG024	pL1V-Lv1-gent-pBBR1-ELT3 medium copy, broad-host range Level 1 cloning vector, GmR	[7]
	pOGG004	pLVC-P1-Lv1. Golden Gate Level 1 cloning site with cloned lacZ. Position 1 module for vector construction cloned in pMS, SpR	[7]
	pOGG011	pLVC-P3-pBBR1. pBBR1 origin of replication and oriT from E.coli, position 3 module vector construction cloned in pMS, SpR	[7]
	pOGG013	pLVC-ELT-3, connection possition 3 to position 1to circulate vector, endlinker module for vector construction cloned in pSM, SpR	[7]
	pOGG008	pLVC-P2-neo, neomycin/kanamycin-resistance gene, position 2 module for vector construction cloned in pSM, SpR KmR	[7]
	pOGG042	pLVC-P2-tet, tetracycline-resitance gene (tetAR) from pJP2 in position 2 module for vector construction cloned in pSM, SpR, TcR	[7]
	pOGG009	pLVC-P2-gent, gentamycin-resistance gene, position 2 module for vector contruction cloned in pSM, SpR, GmR	[7]
	pOGG273	pL1M-ELE2 end-linker to connect position 2 to backbone plasmid for Level 2 plasmdis construction. ApR	This work
	pOGG056	pL1m-ELB2, end-linker with lacZ to connect position 2 to backbone plasmid for Level 2 plasmdis construction. ApR	[8]
	1. Choi K-H, Mima T, Casart Y, Rholl D, Kumar A, Beacham IR, et al. Genetic Tools for Select-Agent-Compliant Manipulation of Burkholderia pseudomallei. Applied and Environmental Microbiology. 2008;74(4):1064-75. doi: 10.1128/aem.02430-07.
	2. Choi K-H, Gaynor JB, White KG, Lopez C, Bosio CM, Karkhoff-Schweizer RR, et al. A Tn7-based broad-range bacterial cloning and expression system. Nat Meth. 2005;2(6):443-8. doi: 10.1038/nmeth765.
	3. Lehman SS, Mladinich KM, Boonyakanog A, Mima T, Karkhoff-Schweizer RR, Schweizer HP. Versatile nourseothricin and streptomycin/spectinomycin resistance gene cassettes and their use in chromosome integration vectors. J Microbiol Methods. 2016;129:8-13. doi: 10.1016/j.mimet.2016.07.018.
	4. Hoang TT, Karkhoff-Schweizer RR, Kutchma AJ, Schweizer HP. A broad-host-range Flp-FRT recombination system for site-specific excision of chromosomally-located DNA sequences: application for isolation of unmarked Pseudomonas aeruginosa mutants. Gene. 1998;212(1):77-86. doi: 10.1016/S0378-1119(98)00130-9.
	5. Kirchner O, Tauch A. Tools for genetic engineering in the amino acid-producing bacterium Corynebacterium glutamicum. J Biotechnol. 2003;104(1-3):287-99. doi: 10.1016/s0168-1656(03)00148-2. PubMed PMID: 12948646.
	6. Tett AJ, Rudder SJ, Bourdès A, Karunakaran R, Poole PS. Regulatable vectors for environmental gene expression in Alphaproteobacteria. Appl Environ Microbiol. 2012;78(19):7137-40. Epub 20120720. doi: 10.1128/aem.01188-12. PubMed PMID: 22820336; PubMed Central PMCID: PMCPMC3457481.
	7. Geddes BA, Mendoza-Suárez MA, Poole PS. A Bacterial Expression Vector Archive (BEVA) for flexible modular assembly of Golden Gate-compatible vectors. Front Microbiol. 2019;9(3345). doi: 10.3389/fmicb.2018.03345.
	8. Weber E, Engler C, Gruetzner R, Werner S, Marillonnet S. A modular cloning system for standardized assembly of multigene constructs. PloS One. 2011;6(2):e16765. doi: 10.1371/journal.pone.0016765.
	10. Geddes BA, Paramasivan P, Joffrin A, Thompson AL, Christensen K, Jorrin B, et al. Engineering transkingdom signalling in plants to control gene expression in rhizosphere bacteria. Nat Commun. 2019;10(1):3430. doi: 10.1038/s41467-019-10882-x.
	11. Haskett TL, Karunakaran R, Bueno Batista M, Dixon R, Poole PS. Control of nitrogen fixation and ammonia excretion in Azorhizobium caulinodans. PLOS Genetics. 2022;18(6):e1010276. doi: 10.1371/journal.pgen.1010276.
	12. Grant K. Engineering rhizobacteria as synthetic biology chassis: University of Oxford; 2019.
