# Supplementary material for: Stable, fluorescent markers for tracking synthetic communities and assembly dynamics
Source: Microbiome. 2024 May 7;12:81. doi: 10.1186/s40168-024-01792-2 (PMC11075435; doi:10.1186/s40168-024-01792-2)
Supplement: Supplementary file 9 — Additional file 8: Table S3. pTn7-SCOUT plasmids developed in this study [file 40168_2024_1792_MOESM8_ESM.xlsx]

## Sheet: S3 Table
	Table S3. pTn7-SCOUT plasmids developed in this study
	Plasmid	Description	Addgene Code
	pTn7-SCOUT10	master pLv1-miniTn7-GG (pL0V-Lv1-pUC18R6KT-miniTn7-GG-Esp3I sites for Antb modules), ApR [pOGG274]	200989
	pTn7-SCOUT20	master pLv2-miniTn7-GG (pL0V-Lv2-pUC18R6KT-miniTn7-GG-Esp3I sites for Antb modules), ApR [pOGG298]	200990
	pTn7-SCOUT11	pL1V-Lv1-miniTn7-GG-Gm (pL1V-Lv1-pUC18R6KT-miniTn7-Gm), ApR, GmR [pOGG276]	200991
	pTn7-SCOUT12	pL1V-Lv1-miniTn7-GG-Km (pL1V-Lv1-pUC18R6KT-miniTn7-Km), ApR, KmR [pOGG280]	200992
	pTn7-SCOUT13	pL1V-Lv1-miniTn7-GG-Tc (pL1V-Lv1-pUC18R6KT-miniTn7-TetAR), ApR, TcR [pOGG328]	200993
	pTn7-SCOUT14	pL1V-Lv1-miniTn7-GG-Sp (pL1V-Lv1-pUC18R6KT-miniTn7-aad9), ApR, SpR, StR [pOGG281]	201015
	pTn7-SCOUT21	pL2V-Lv2-miniTn7-GG-Gm (pL2V-Lv2-pUC18R6KT-miniTn7-Gm), ApR, GmR [pOGG299]	200995
	pTn7-SCOUT22	pL2V-Lv2-miniTn7-GG-Km (pL2V-Lv2-pUC18R6KT-miniTn7-Km), ApR, KmR [pOGG304]	200996
	pTn7-SCOUT23	pL2V-Lv2-miniTn7-GG-Tc (pL2V-Lv2-pUC18R6KT-miniTn7-TetAR), ApR, TcR [pOGG342]	200997
	pTn7-SCOUT24	pL2V-Lv2-miniTn7-GG-Sp (pL2V-Lv2-pUC18R6KT-miniTn7-aad9), ApR, SpR, StR [pOGG305]	200998
	pTn7-SCOUT11.R	pTn7-SCOUT11 with mCherry expressed from the constitutive promoter J23104, GmR, ApR [pOPS1531]	201003
	pTn7-SCOUT11.Y	pTn7-SCOUT11 with sYFP2 expressed from the constitutive promoter J23100, GmR, ApR [pOPS1697]	201004
	pTn7-SCOUT11.B	pTn7-SCOUT11 with mTagBFP expressed from the constitutive promoter J23104, GmR, ApR [pOPS1606]	201005
	pTn7-SCOUT11.G	pTn7-SCOUT11 with sfGFP expressed from the constitutive promoter J23104, GmR, ApR [pOPS1526]	200999
	pTn7-SCOUT21.RY	pTn7-SCOUT21 with mCherry and sYFP2 expressed from the constitutive promoter J23104, GmR, ApR [pOPS1650]	201006
	pTn7-SCOUT21.RB	pTn7-SCOUT21 with mCherry and mTagBFP expressed from the constitutive promoter J23104, GmR, ApR [pOPS1651]	201007
	pTn7-SCOUT21.YB	pTn7-SCOUT21 with sYFP2 and mTagBFP expressed from the constitutive promoter J23104, GmR, ApR [pOPS1652]	201008
	pTn7-SCOUT12.G	pTn7-SCOUT12 with sfGFP expressed from the constitutive promoter J23104, KmR, ApR [pOPS1523]	201000
	pTn7-SCOUT13.G	pTn7-SCOUT13 with sfGFP expressed from the constitutive promoter J23104, TcR, ApR [pOPS1568]	201001
	pTn7-SCOUT14.G	pTn7-SCOUT14 with sfGFP expressed from the constitutive promoter J23104, SpR, StR, ApR [pOPS1524]	201002
	pTn7-SCOUT14.Y	pTn7-SCOUT14 with sYFP2 expressed from the constitutive promoter J23100, SpR, StR, ApR [pOPS1789]	201009
	pTn7-SCOUT22.RY	pTn7-SCOUT22 with mCherry and sYFP2 expressed from the constitutive promoter J23104, KmR, ApR [pOPS1654]	201018
	pTn7-SCOUT22.YB	pTn7-SCOUT22 with sYFP2 and mTagBFP expressed from the constitutive promoter J23104, KmR, ApR [pOPS1655]	201019
