# Supplementary material for: Stable, fluorescent markers for tracking synthetic communities and assembly dynamics
Source: Microbiome. 2024 May 7;12:81. doi: 10.1186/s40168-024-01792-2 (PMC11075435; doi:10.1186/s40168-024-01792-2)
Supplement: Supplementary file 10 — Additional file 9: Table S4. Strains used in this study [file 40168_2024_1792_MOESM9_ESM.xlsx]

## Sheet: S4 Table
	Table S4. Strains used in this study
	Strain	Description	Source
	E. coli DH5alpha	Competent cells. Genotype: F- Φ80lacZΔM15 Δ(lacZYA-argF) U169 recA1 endA1 hsdR17(rk-, mk+) phoA supE44 thi-1 gyrA96 relA1 λ-	Invitrogen
	E. coli TransformaxTM EC100DTM pir+	Electrocompetent cells. Genotype: F- mcrA Δ(mrr-hsdRMS-mcrBC) φ80dlacZΔM15 ΔlacX74 recA1 endA1 araD139 Δ(ara, leu)7697 galU galK λ- rpsL (StrR) nupG pir+(DHFR)	Lucigen
	E. coli TransformaxTM EC100DTM pir-116	Electrocompetent cells. Genotype: F- mcrA Δ(mrr-hsdRMS-mcrBC) φ80dlacZΔM15 ΔlacX74 recA1 endA1 araD139 Δ(ara, leu)7697 galU galK λ- rpsL (StrR) nupG pir-116(DHFR	Lucigen
	E. coli BH101 pRK2013	Helper E. coli HB101 strains containing pRK2013 a self transmissible helper plasmid, KmR	[1]
	Rhizobium leguminosarum bv. viciae 3841	Spontaneous SmR mutant of R. leguminoarum 300, symbiont of pea	[2]
	Rhizobium leguminosarum bv. viciae UPM791	Hup+ (H2-uptake hydrogenase positive) R. leguminosarum strain, symbiont of pea	[3]
	Ochrobactrum pituitosum AA2	Alphaproteobacteria isolated from maize roots	[4]
	Azoarcus olearius DQS-4	Betaproteobacterium isolated from oil-contaminated soil in Taiwan	[5]
	Pseudomonas fluorescens SBW25	Gammaproteobacteria isolated from sugar beet phyllosphere	[6]
	Enterobacter cloacae AA4	Gammaproteobacteria isolated from Zea mays roots	[4]
	Achromobacter xylosoxidans AT1	Betaproteobacterium isolated from Medicago truncatula A17 roots	[7]
	Pseudomonas protegens Pf-5	Gammaproteobacteria isolated from rhizosphere of cotton seedlings	[8]
	Kosakonia radicincitans DSM16656T	Gammaproteobacteria isolated from phylosphere of winter wheat	[9]
	Mesorhizobium loti R7A	field re-isolayed of ICMP 3153 from Lotus curniculatus	[10]
	Pseudomonas putida AA7	Gammaproteobacteria isolated from Zea mays roots	[4]
	Herbaspirillum frisigense AA6	Betaproteobacteria isolated from maize roots	[4]
	Sinorhizobium meliloti CL150	Sinorhizobium meliloti 2011 with pstC and ecfR1 corrected	[11]
	AcLP	ORS571 harboring mini-Tn7 attB integration site from Rhizobium stably integrated into the chromosome.	[12]
	SmLP	Sinorhizobium meliloti CL150 with LP this work (OPS1835)	This work
	Rlv3841R	R. leguminosarum 3841 harbouring a mini-Tn7-Gm cassette with mCherry (OPS2453, pTn7-SCOUT11.R)	This work
	Rlv3841Y	R. leguminosarum 3841 harbouring a mini-Tn7-Gm cassette with sYFP2 (OPS2648, pTn7-SCOUT11.Y)	This work
	Rlv3841B	R. leguminosarum 3841 harbouring a mini-Tn7-Gm cassette with mTagBFP (OPS2454, pTn7-SCOUT11.B)	This work
	Rlv3841RY	R. leguminosarum 3841 harbouring a mini-Tn7-Gm cassette with mCherry and sYFP2 (OPS2471, pTn7-SCOUT11.RY)	This work
	Rlv3841RB	R. leguminosarum 3841 harbouring a mini-Tn7-Gm cassette with mCherry and mTagBFP (OPS2472, pTn7-SCOUT11.RB)	This work
	Rlv3841YB	R. leguminosarum 3841 harbouring a mini-Tn7-Gm cassette with sYFP2 and mTagBFP (OPS2473, pTn7-SCOUT11.YB)	This work
	Rlv3841G-Gm	R. leguminosarum 3841 harbouring a mini-Tn7-Gm cassette with sfGFP (OPS2452, pTn7-SCOUT11.G)	This work
	Rlv3841G-Km	R. leguminosarum 3841 harbouring a mini-Tn7-Km cassette with sfGFP (OPS2215, pTn7-SCOUT12.G)	This work
	Rlv3841G-Sp	R. leguminosarum 3841 harbouring a mini-Tn7-Sp cassette with sfGFP (OPS2216, pTn7-SCOUT14.G)	This work
	Rlv3841G-Tc	R. leguminosarum 3841 harbouring a mini-Tn7-Tc cassette with sfGFP (OPS2454, pTn7-SCOUT13.G)	This work
	OpAA2R	O. pituitosum AA2 harbouring a mini-Tn7-Gm cassette with mCherry (OPS2476, pTn7-SCOUT11.R)	This work
	AoDQS4Y	A. olearius DQS-4 harbouring a mini-Tn7-Sp cassette with sYFP2 (OPS2893, pTn7-SCOUT14.Y)	This work
	PfSBW25B	P. fluorescens SBW25 harbouring a mini-Tn7-Gm cassette with mTagBFP (OPS2480, pTn7-SCOUT11.B)	This work
	EcAA4RY	E. cloacae AA4 harbouring a mini-Tn7-Km cassette with mCherry and sYFP2 (OPS2482, pTn7-SCOUT12.RY)	This work
	AxAT1YB	A. xylosoxidans AT1 harbouring a mini-Tn7-Km cassette with sYFP2 and mTagBFP (OPS2485, pTn7-SCOUT12.YB)	This work
	Pf5G	P. protegens Pf-5 harbouring a mini-Tn7-Gm cassette with sfGFP (OPS1581, pTn7-SCOUT11.G)	This work
	KrDSM166656Y	K. radicincitans DSM166656 harbouring a mini-Tn7-Km cassette with sYFP2 (OPS1820, pTn7-SCOUT12.Y)	This work
	MlRA7G	M. loti R7A harbouring a mini-Tn7-Gm cassette with sfGFP (OPS1588, pTn7-SCOUT11.G)	This work
	RlvUPM791G	R. leguminosarum UPM791 harbouring a mini-Tn7-Gm cassette with sfGFP (OPS1589, pTn7-SCOUT11.G)	This work
	PpAA7G	P. putida AA7 harbouring a mini-Tn7-Gm cassette with sfGFP (OPS1966, pTn7-SCOUT11.G)	This work
	HfAA6G	H. frisingense AA6 harbouring a mini-Tn7-Gm cassette with sfGFP (OPS1965, pTn7-SCOUT11.G)	This work
	Rlv3841G0	R. leguminosarum 3841 harbouring a mini-Tn7 cassette with sfGFP without Gm cassette (OPS2302) excise with pFlp-Tc Flp containing plasmid (pOPS1468)	This work
	1. Ditta G, Stanfield S, Corbin D, Helinski DR. Broad host range DNA cloning system for gram-negative bacteria: construction of a gene bank of Rhizobium meliloti. Proc Natl Acad Sci U S A. 1980;77(12):7347-51. doi: 10.1073/pnas.77.12.7347.
	2. Johnston AWB, Beringer JE. Identification of the Rhizobium strains in pea root nodules using genetic markers. Microbiol. 1975;87(2):343-50. doi: doi:10.1099/00221287-87-2-343.
	3. Leyva A, Palacios JM, Ruiz-Argüeso T. Conserved plasmid hydrogen-uptake (hup)-specific sequences within Hup+ Rhizobium leguminosarum strains. Applied and Environmental Microbiology. 1987;53(10):2539-43.
	4. Niu B, Paulson JN, Zheng X, Kolter R. Simplified and representative bacterial community of maize roots. Proc Natl Acad Sci U S A. 2017;114(12):E2450-E9. doi: 10.1073/pnas.1616148114.
	5. Chen M-H, Sheu S-Y, James EK, Young C-C, Chen W-M. Azoarcus olearius sp. nov., a nitrogen-fixing bacterium isolated from oil-contaminated soil. Int J Syst Evol Microbiol. 2013;63(Pt 10):3755-61. doi: 10.1099/ijs.0.050609-0.
	6. Rainey PB, Bailey MJ. Physical and genetic map of the Pseudomonas fluorescens SBW25 chromosome. Molecular Microbiology. 1996;19(3):521-33. doi: 10.1046/j.1365-2958.1996.391926.x.
	7. Tkacz A, Cheema J, Chandra G, Grant A, Poole PS. Stability and succession of the rhizosphere microbiota depends upon plant type and soil composition. ISME J 2015;(9):2349-59. doi: 10.1038/ismej.2015.41.
	8. Howell CR. Control of rhizoctonia solani on cotton seedlings with Pseudomonas fluorescens and with an antibiotic produced by the bacterium. Phytopathology. 1979;69:480-2.
	9. Ruppel S, Hecht-Buchholz C, Remus R, Ortmann U, Schmelzer R. Settlement of the diazotrophic, phytoeffective bacterial strain Pantoea agglomerans on and within winter wheat: an investigation using ELISA and transmission electron microscopy. Plant and Soil. 1992;145(2):261-73.
	10. Sullivan JT, Patrick HN, Lowther WL, Scott DB, Ronson CW. Nodulating strains of Rhizobium loti arise through chromosomal symbiotic gene transfer in the environment. Proceedings of the National Academy of Sciences. 1995;92(19):8985-9.
	11. Schlüter J-P, Reinkensmeier J, Barnett MJ, Lang C, Krol E, Giegerich R, et al. Global mapping of transcription start sites and promoter motifs in the symbiotic α-proteobacterium Sinorhizobium meliloti1021. BMC Genomics. 2013;14(1):156. doi: 10.1186/1471-2164-14-156.
	12. Haskett TL, Knights HE, Jorrin B, Mendes MD, Poole PS. A simple in situ assay to assess plant-associative bacterial nitrogenase activity. Front Microbiol. 2021;12. doi: 10.3389/fmicb.2021.690439.
