# Supplementary material for: Stable, fluorescent markers for tracking synthetic communities and assembly dynamics
Source: Microbiome. 2024 May 7;12:81. doi: 10.1186/s40168-024-01792-2 (PMC11075435; doi:10.1186/s40168-024-01792-2)
Supplement: Supplementary file 11 — Additional file 10: Table S5. Flow repository codes for flow cytometry data used in this study [file 40168_2024_1792_MOESM10_ESM.xlsx]

## Sheet: S5 Table
	Table S5. Flow repository codes for flow cytometry data used in this study
	Pea colonisation samples	FlowRepository Code
	Rlv3841DFM individual run in flow cytometer	FR-FCM-Z63U
	Rlv3841G single & competition Rlv3841U	FR-FCM-Z763
	Rlv3841R single & competition Rlv3841U	FR-FCM-Z4SV
	Rlv3841Y single & competition Rlv3841U	FR-FCM-Z4TZ
	Rlv3841B single & competition Rlv3841U	FR-FCM-Z4TY
	Rlv3841RY single & competition Rlv3841U	FR-FCM-Z4T2
	Rlv3841RB single & competition Rlv3841U	FR-FCM-Z4T3
	Rlv3841YB single & competition Rlv3841U	FR-FCM-Z4T4
	Rlv3841R 7dpi events-cfu	FR-FCM-Z5Z5
	Rlv3841DFM All6 on pea roots	FR-FCM-Z5Z6
	OxCom6 on rich media	FR-FCM-Z63V
	OxCom6 on pea roots	FR-FCM-Z5Z7
	OxCom6 on barley roots	FR-FCM-Z6QS
	Non-inoculated pea roots	FR-FCM-Z5Z4
	Non-inoculated barley roots	FR-FCM-Z6QT
	OxCom6 CFU versus events	FR-FCM-Z76Y
	OxCom6 single & competition with unlabelled	FR-FCM-Z762
