# Supplementary material for: Stable, fluorescent markers for tracking synthetic communities and assembly dynamics
Source: Microbiome. 2024 May 7;12:81. doi: 10.1186/s40168-024-01792-2 (PMC11075435; doi:10.1186/s40168-024-01792-2)
Supplement: Supplementary file 12 — Additional file 11: Table S6. Events per gram of root of non-inoculated pea and barley roots for each Combined population. [file 40168_2024_1792_MOESM11_ESM.xlsx]

## Sheet: S6 Table
	Table S6. Events per gram of root of non-inoculated pea and barley roots for each Combined populaiton.
	Combined population	Pea	Barley
	R	5.4x104±3.3x104 (n=8)	2.5x104±2.4x104 (n=7)
	Y	4.8x104±2.5x104 (n=8)	3.9x104±3.2x104 (n=7)
	B	5x106±1.8x106 (n=8)	2.7x106±2.6x106 (n=7)
	RY	2.1x104±4.1x103 (n=8)	4.1x104±3.7x104(n=7)
	RB	8.1x104±2.8x104 (n=8)	3.6x104±3.2x104 (n=7)
	YB	2x105±6.4x104 (n=8)	5.4x105±4.4x105 (n=7)
