# Supplementary material for: Stable, fluorescent markers for tracking synthetic communities and assembly dynamics
Source: Microbiome. 2024 May 7;12:81. doi: 10.1186/s40168-024-01792-2 (PMC11075435; doi:10.1186/s40168-024-01792-2)
Supplement: Supplementary file 13 — Additional file 12: Table S7. Mean Generation time of each OxCom6 strain unlabelled and labelled with its DFM pattern [file 40168_2024_1792_MOESM12_ESM.xlsx]

## Sheet: Table S7
	Table S7. Mean Generation time of each OxCom6 strain unlabelled and labelled with its DFM pattern.
	MGT (h) of OxCom6 strain unlabelled		MGT (h) of OxCom6 labelled		p-value
	AA2	1.45±0.09 (n=6)	AA2R	1.57±0.09 (n=5)	0.07
	3841	3.4±0.1 (n=7)	3841RB	3.5±0.2 (n=6)	>0.99
	DQS-4	1.69±0.16 (n=3)	DQS-4Y	1.56±0.11 (n=5)	0.23
	AT1	1.9±0.05 (n=6)	AT1YB	2±0.19 (n=6)	0.63
	AA4	0.96±0.0.09 (n=6)	AA4RY	0.97±0.09 (n=6)	0.9
	SBW25	0.89±0.17 (n=6)	SBW25B	0.91±0.05 (n=6)	0.88
	MGT: Mean generation time. Unpaired t test
