# Supplementary material for: Stable, fluorescent markers for tracking synthetic communities and assembly dynamics
Source: Microbiome. 2024 May 7;12:81. doi: 10.1186/s40168-024-01792-2 (PMC11075435; doi:10.1186/s40168-024-01792-2)
Supplement: Supplementary file 14 — Additional file 13: Table S8. Colonisation of pea roots (egr) by each OxCom6 strains when inoculated alone (single colonisation) or in competition with unlabelled strain (competitive colonisation) [file 40168_2024_1792_MOESM13_ESM.xlsx]

## Sheet: Table S8
	Table S8. Colonisation of pea roots (egr) by each OxCom6 strains when inoculated alone (single colonisation) or in competition with unlabelled strain (competitive colonisation)
	Strain	egr of OxCom6 strain in single colonisation	egr of OxCom6 strain in competitive colonisation	p-value
	AA2R	1.15x109±2.08x108 (n=5)	1.1x109±9x108 (n=5)	0.89
	3841RB	4.7x106±1.5x106 (n=5)	3.7x106±1.8x106 (n=5)	0.38
	DQS-4Y	2x105±6.62x104 (n=3)	1.02x105±4.96x104 (n=4)	0.07
	AT1YB	1.45x108±4.98x107 (n=5)	1.18x108±5.63x107 (n=5)	0.44
	AA4RY	1.97x107±7.42x106 (n=5)	1.6x107±9x106 (n=5)	0.49
	SBW25B	2.67x107±1.95x107 (n=5)	1.8x107±5.67x106 (n=5)	0.32
	egr: events ・gram root-1. Unpaired t test
