# Supplementary material for: Stable, fluorescent markers for tracking synthetic communities and assembly dynamics
Source: Microbiome. 2024 May 7;12:81. doi: 10.1186/s40168-024-01792-2 (PMC11075435; doi:10.1186/s40168-024-01792-2)
Supplement: Supplementary file 15 — Additional file 14: Table S9. Comparison between colony formation units and flow cytometry data for each OxCom6 strain. [file 40168_2024_1792_MOESM14_ESM.xlsx]

## Sheet: Table S9
	Table S9. Comparison between colony formation units and flow cytometry data for each OxCom6 strain
	Strain	event•mL-1	CFU•mL-1	p-value
	AA2R	5.11x108±4.8x108 (n=6)	6.42x108±1.14x108 (n=10)	0.41
	3841RB	2.39x108±2.39x107 (n=6)	3.35x108±1.14x108 (n=4)	0.07
	DQS-4Y	1.18x109±3.63x108 (n=9)	1.14x109±4.4x108 (n=10)	0.83
	AT1YB	1.07x109±1.62x108 (n=6)	9.52x108±7.89x107 (n=5)	0.16
	AA4RY	1.42x109±7.74x108 (n=8)	1.49x109±1.2x108 (n=10)	0.78
	SBW25B	6.06x108±4.18x107 (n=6)	6.56x108±7.03x107 (n=10)	0.16
	emL (events•mL-1). CFU (colony formation unit). Unpaired t test
